# Supplementary material for: In Vitro Evaluation of the Antifungal Activity of Trigonella foenum-graecum Seed Extract and Its Potential Application in Plant Protection
Source: Plants (Basel). 2025 Oct 31;14(21):3320. doi: 10.3390/plants14213320 (PMC12608566; doi:10.3390/plants14213320)
Supplement: Supplementary file 1 [file plants-14-03320-s001.zip]

Archive with 1 entries (1 files):
- plants-3949641-supplementary.pdf
